# Supplementary material for: Topological comparison of methods for predicting transcriptional cooperativity in yeast
Source: BMC Genomics. 2008 Mar 25;9:137. doi: 10.1186/1471-2164-9-137 (PMC2315657; doi:10.1186/1471-2164-9-137)
Supplement: Additional file 11 — List of co-functional TF pairs. The file contains a tabulated list of the co-functional TF pairs used in our study. [file 1471-2164-9-137-S11.tab]

TF1	TF2	FSscore
YNL068C	YER111C	0.955506
YNL216W	YML007W	0.959503
YKL043W	YIL131C	0.851678
YKR099W	YPR104C	0.929169
YOR372C	YKL112W	0.927485
YLR451W	YKL015W	0.825894
YGL237C	YMR037C	0.826717
YOR028C	YMR037C	0.891788
YBR049C	YFL021W	0.829604
YPL075W	YMR037C	0.817951
YJL056C	YDR463W	0.837663
YDR259C	YPR104C	0.974713
YJL056C	YKL043W	0.837591
YPR065W	YGL035C	0.855441
YPL049C	YMR043W	0.943335
YDR043C	YGL071W	0.881229
YNL314W	YOR113W	0.841569
YJR060W	YGL013C	0.828154
YMR043W	YNL314W	0.817944
YMR043W	YHR084W	0.955111
YDR123C	YOL108C	0.919867
YPL248C	YJL089W	0.849902
YER040W	YDR463W	0.83132
YER169W	YDL170W	0.815327
YBR049C	YGR044C	0.84966
YPR065W	YOR372C	0.866863
YBL103C	YEL009C	0.875088
YDR310C	YCR097W	0.817176
YDR310C	YOR372C	0.897419
YPL089C	YOR372C	0.875576
YCR097W	YKL112W	0.838342
YKL015W	YOR113W	0.864002
YGR044C	YKL112W	0.835576
YOR028C	YKL015W	0.856961
YJL056C	YDR043C	0.866763
YJR060W	YOR372C	0.863713
YIR023W	YDL170W	0.831408
YNL314W	YHR187W	0.829695
YIR023W	YGL071W	0.845292
YOR372C	YOR113W	0.837907
YOR028C	YOR113W	0.857739
YMR043W	YDR463W	0.854534
YGR044C	YER040W	0.833552
YPL089C	YNL068C	0.855066
YNL068C	YKL043W	0.883194
YBR182C	YOR372C	0.818084
YIL131C	YDL056W	0.928088
YHR084W	YMR037C	0.855829
YKL043W	YPR065W	0.894633
YPR065W	YLR182W	0.84515
YJL056C	YGL071W	0.853787
YGR044C	YNL314W	0.834872
YHR206W	YGL035C	0.873831
YLR451W	YDR463W	0.877161
YNL216W	YPR104C	0.981125
YNL068C	YHR206W	0.820283
YDR043C	YGL035C	0.857268
YML007W	YGL013C	0.818467
YGL035C	YOR113W	0.830385
YBR182C	YKR067W	0.830012
YDR259C	YML007W	0.970033
YNL068C	YHR084W	0.959065
YDR310C	YNL314W	0.831146
YJR060W	YDR463W	0.956099
YDR463W	YGL013C	0.871486
YBR182C	YDL056W	0.826363
YNL068C	YDL056W	0.941811
YGR044C	YKR099W	0.835685
YPL049C	YER111C	0.914678
YHR084W	YGL013C	0.83527
YNL199C	YPL075W	0.818901
YFR034C	YER111C	0.827829
YMR037C	YKL112W	0.844691
YHR206W	YHR084W	0.857691
YDR043C	YMR037C	0.888682
YFR034C	YHR206W	0.823467
YDL056W	YNL309W	0.89729
YNL314W	YGL071W	0.821194
YHR206W	YDR423C	0.827492
YDR310C	YLR176C	0.828638
YML007W	YLR131C	0.954593
YDL056W	YKL112W	0.878989
YOR028C	YDL056W	0.814333
YMR312W	YBL021C	1
YKR099W	YNL216W	0.911437
YJR060W	YKL015W	0.906098
YKL015W	YKL062W	0.817598
YMR016C	YOR372C	0.899272
YGL237C	YJR060W	0.817921
YKL043W	YPL248C	0.847868
YPR065W	YDL056W	0.866314
YER040W	YNL103W	0.88048
YHR206W	YKL015W	0.867291
YLR182W	YNL216W	0.832849
YBR049C	YIL131C	0.871647
YDR123C	YBR049C	0.821525
YDR123C	YDR043C	0.839134
YOR028C	YGL071W	0.850048
YBR182C	YGL071W	0.867604
YDR310C	YIL131C	0.881002
YDR043C	YKL015W	0.90192
YHR206W	YMR037C	0.945937
YKL015W	YDR463W	0.910015
YDR310C	YHR084W	0.872793
YKL043W	YOR372C	0.920102
YDR043C	YER111C	0.81513
YMR043W	YER111C	0.945418
YBR049C	YMR043W	0.860449
YOR028C	YGR044C	0.845006
YMR016C	YLR182W	0.825912
YMR037C	YHR187W	0.826717
YPL089C	YMR037C	0.830426
YLR451W	YGL013C	0.816433
YPR065W	YGR044C	0.889012
YGL073W	YMR037C	0.909511
YFR034C	YPL049C	0.816341
YDR043C	YKL062W	0.834919
YPR065W	YKL112W	0.904581
YDR146C	YKR099W	0.86787
YIL131C	YER111C	0.935115
YKL043W	YER111C	0.924983
YDL056W	YHR084W	0.939952
YOR028C	YHR084W	0.837073
YNL068C	YDR463W	0.847006
YBL021C	YGL237C	0.822854
YDR043C	YJL089W	0.819253
YBR049C	YNL314W	0.868878
YDR310C	YDR463W	0.889656
YFR034C	YDR310C	0.853716
YEL009C	YJR060W	0.861856
YDR463W	YER111C	0.842112
YLR403W	YPR104C	0.97487
YBL021C	YOR358W	0.84305
YLR451W	YJR060W	0.878184
YBR049C	YJR060W	0.861923
YIR023W	YKL015W	0.863373
YDR146C	YPR104C	0.825638
YMR016C	YJR060W	0.815457
YPL177C	YMR037C	0.841864
YJR060W	YPL248C	0.865819
YDR043C	YBR182C	0.876493
YDR043C	YPL248C	0.84848
YDR146C	YIL131C	0.838547
YDR146C	YDL056W	0.933535
YDR043C	YFL021W	0.824333
YIR023W	YDR463W	0.892176
YDR259C	YNL216W	0.973243
YFR034C	YHR084W	0.864613
YNL068C	YNL314W	0.841788
YMR021C	YGL071W	0.865447
YFR034C	YPR065W	0.870889
YBR240C	YJR060W	0.848888
YPR065W	YBR182C	0.894573
YBR049C	YKL043W	0.851225
YLR451W	YPL038W	0.867935
YNL103W	YKL015W	0.822737
YJR060W	YHR206W	0.882896
YBR049C	YDL056W	0.875849
YDR463W	YKL112W	0.907297
YMR043W	YIL131C	0.931031
YJR060W	YKL112W	0.889594
YGL035C	YPL075W	0.844916
YOR028C	YJL089W	0.861496
YLR451W	YDR043C	0.81526
YLR451W	YER040W	0.901034
YJR060W	YNL314W	0.891309
YMR016C	YIL131C	0.843637
YKL043W	YMR043W	0.907683
YMR016C	YDR463W	0.822785
YLR403W	YLR131C	0.889018
YGL035C	YJL089W	0.84805
YPL049C	YKL062W	0.84754
YLR403W	YNL216W	0.970955
YKL015W	YGL071W	0.832313
YKL043W	YDL056W	0.872933
YBR049C	YKL112W	0.975215
YMR043W	YMR037C	0.868951
YGR044C	YNL216W	0.830692
YDR310C	YKL112W	0.899731
YPL049C	YKL112W	0.873696
YNL314W	YOR372C	0.864541
YDR043C	YOR113W	0.872885
YBR049C	YDR463W	0.899481
YGR044C	YDL056W	0.83925
YBR182C	YHR084W	0.825847
YNL068C	YKL112W	0.906873
YBR049C	YDR043C	0.84011
YBR240C	YPR065W	0.834672
YJR060W	YIR023W	0.859796
YBR049C	YOR372C	0.918107
YPL089C	YNL309W	0.884199
YNL068C	YMR043W	0.953954
YOR372C	YHR084W	0.970739
YDR043C	YIR023W	0.859937
YDR310C	YDR043C	0.83284
YPL049C	YOR372C	0.939831
YKL062W	YDR463W	0.823464
YPR065W	YKL062W	0.817425
YKL043W	YHR206W	0.902785
YHR084W	YNL309W	0.908743
YKL112W	YOR113W	0.881252
YPL049C	YKL043W	0.855532
YOR028C	YJR060W	0.857407
YGL073W	YOR358W	0.888192
YDR146C	YBR182C	0.814229
YDR123C	YDR463W	0.838378
YGL073W	YER169W	0.821608
YBR049C	YMR016C	0.851158
YDR146C	YER111C	0.870606
YDR310C	YNL068C	0.916058
YCR097W	YDR463W	0.872271
YFR034C	YOR372C	0.876228
YOR028C	YKL043W	0.877769
YHR206W	YKL062W	0.906872
YLR182W	YER111C	0.92987
YDR421W	YDR463W	0.829035
YGL071W	YGL013C	0.83713
YPL049C	YDL056W	0.889345
YDR310C	YIR023W	0.818473
YIR023W	YOR113W	0.842069
YGL035C	YPL248C	0.904214
YPL038W	YNL103W	0.925853
YDR043C	YKL112W	0.855838
YLR403W	YDR259C	0.953742
YIL131C	YHR084W	0.953239
YOR028C	YDR310C	0.84693
YDR146C	YLR182W	0.964319
YDR259C	YLR131C	0.940079
YBR182C	YDR463W	0.866236
YOR028C	YLR182W	0.814265
YGL035C	YDR463W	0.842477
YDR043C	YKR067W	0.824333
YLR403W	YML007W	0.948442
YML007W	YPR104C	0.969007
YGL035C	YMR037C	0.823095
YNL068C	YLR182W	0.907179
YMR312W	YOR358W	0.84305
YGR044C	YDR259C	0.864619
YDR043C	YMR043W	0.830993
YMR016C	YKL043W	0.831464
YKR099W	YML007W	0.92544
YJR060W	YHR187W	0.817921
YPR065W	YJL089W	0.85011
YOR372C	YDL056W	0.936986
YNL068C	YIL131C	0.956715
YDL056W	YGL013C	0.857822
YDR310C	YNL309W	0.872848
YDR310C	YHR206W	0.833281
YMR043W	YKL112W	0.86468
YBR182C	YLR131C	0.836052
YFR034C	YMR016C	0.839092
YPR065W	YNL314W	0.864055
YER040W	YBR182C	0.827507
YLR451W	YGL071W	0.826494
YBR182C	YDR259C	0.833935
YKL043W	YJR060W	0.869821
YPR065W	YPL075W	0.818161
YMR016C	YER111C	0.862438
YFL021W	YKR067W	1
YPL089C	YKL062W	0.840938
YHR084W	YER111C	0.945071
YOR028C	YFR034C	0.818409
YMR043W	YHR206W	0.855233
YFR034C	YDL056W	0.846263
YKL043W	YGL013C	0.864927
YJR060W	YMR043W	0.84948
YDR043C	YHR206W	0.922008
YDR310C	YPR065W	0.846903
YEL009C	YPL038W	0.898396
YIR023W	YKL112W	0.827553
YPL089C	YER111C	0.822374
YKL062W	YMR037C	0.951939
YPL038W	YNL314W	0.860106
YER111C	YNL309W	0.937216
YLR182W	YBR182C	0.84472
YPR065W	YHR206W	0.861775
YKL043W	YKL112W	0.847839
YFR034C	YDR463W	0.86561
YGL071W	YKL112W	0.87661
YDR123C	YKL112W	0.814905
YPL089C	YHR084W	0.891033
YGL237C	YNL314W	0.829695
YKL015W	YHR187W	0.821314
YBR049C	YCR097W	0.821771
YPL049C	YIL131C	0.933944
YJR060W	YGL071W	0.828293
YKL062W	YHR084W	0.858702
YKL043W	YLR182W	0.843294
YMR312W	YHR187W	0.822854
YLR182W	YOR372C	0.899912
YJR060W	YBR182C	0.822328
YBL021C	YHR187W	0.822854
YMR043W	YLR182W	0.852923
YDR463W	YMR037C	0.884979
YHR206W	YOR113W	0.888403
YKL015W	YMR037C	0.868431
YOR028C	YHR206W	0.911689
YNL068C	YDR146C	0.844951
YJR060W	YMR037C	0.865575
YOR372C	YGL013C	0.829603
YMR016C	YDL056W	0.857934
YFR034C	YOR113W	0.857127
YMR312W	YGL237C	0.822854
YPL089C	YPL049C	0.884441
YLR131C	YPR104C	0.929674
YBR049C	YDR421W	0.846501
YOR372C	YDR463W	0.888188
YHR084W	YDR463W	0.850935
YDR043C	YKL043W	0.911307
YPL248C	YPL075W	0.854938
YNL314W	YDR463W	0.867158
YDL170W	YKL015W	0.83414
YDR310C	YMR037C	0.853423
YMR016C	YHR084W	0.860429
YBR182C	YGL013C	0.957185
YLR176C	YKL112W	0.816419
YBR049C	YHR084W	0.924509
YGL071W	YOR113W	0.834977
YOR028C	YOR372C	0.849668
YLR182W	YNL314W	0.834969
YHR084W	YKL112W	0.92261
YNL103W	YDR463W	0.876518
YJL056C	YMR021C	0.858071
YDR146C	YLR131C	0.94988
YNL068C	YOR372C	0.980802
YJL056C	YOR028C	0.824724
YFR034C	YKL062W	0.815194
YKL043W	YNL309W	0.842938
YJR060W	YER040W	0.851641
YHR206W	YOR372C	0.880274
YNL314W	YHR084W	0.860912
YFR034C	YPL089C	0.848768
YHR206W	YPL248C	0.84813
YKL043W	YDR463W	0.887695
YDR310C	YMR016C	0.843391
YDR310C	YMR043W	0.871297
YOR372C	YGL071W	0.826802
YPL038W	YDR463W	0.88029
YLR451W	YEL009C	0.87106
YDR043C	YGL013C	0.866515
YLR182W	YML007W	0.842776
YBR182C	YKL112W	0.855534
YFR034C	YGL035C	0.823912
YDR310C	YER111C	0.869174
YER169W	YMR037C	0.86845
YDR310C	YGL035C	0.844793
YHR206W	YCR097W	0.843359
YOR372C	YNL309W	0.927147
YOR028C	YKL112W	0.87613
YKR067W	YDR463W	0.820668
YJR060W	YPL038W	0.916326
YMR037C	YGL071W	0.814932
YHR084W	YGL071W	0.815797
YNL314W	YKL112W	0.893294
YHR206W	YDR463W	0.889456
YDR043C	YHR084W	0.822219
YKL043W	YMR037C	0.833358
YDR421W	YKL112W	0.832576
YLR176C	YKL062W	0.820086
YPR065W	YDR463W	0.902129
YMR043W	YKL062W	0.880622
YDR423C	YKL015W	0.844703
YOR028C	YCR097W	0.814226
YMR043W	YOR113W	0.821263
YJR060W	YPR065W	0.90013
YPL089C	YMR043W	0.914304
YLR182W	YKR099W	0.862868
YFR034C	YKL112W	0.891809
YPR065W	YIL131C	0.819868
YPL248C	YDR463W	0.859907
YNL068C	YNL309W	0.948669
YGL073W	YKL062W	0.882999
YOR028C	YIR023W	0.855493
YGR044C	YPR104C	0.828284
YBR049C	YPL049C	0.87671
YOR372C	YKL062W	0.864399
YGR044C	YLR131C	0.901328
YPL049C	YMR037C	0.824854
YPR065W	YGL071W	0.838465
YNL068C	YPR065W	0.831762
YLR182W	YKL112W	0.845754
YOR372C	YIL131C	0.9393
YPR065W	YGL013C	0.899597
YBR049C	YLR182W	0.848258
YDR146C	YOR372C	0.842689
YGL237C	YKL015W	0.821314
YBR049C	YHR206W	0.831551
YOR028C	YPR065W	0.92705
YLR403W	YKR099W	0.879225
YHR084W	YOR113W	0.821854
YNL068C	YJR060W	0.816268
YLR176C	YMR037C	0.844982
YGL013C	YLR131C	0.836807
YDR146C	YHR084W	0.866252
YOR028C	YKL062W	0.833335
YBR049C	YNL068C	0.895514
YFR034C	YJR060W	0.883749
YGR044C	YBR182C	0.880972
YPL049C	YHR084W	0.975733
YBR049C	YOR113W	0.8615
YDR146C	YGR044C	0.858877
YLR182W	YHR084W	0.920987
YDR123C	YGL013C	0.817765
YPL049C	YNL309W	0.911352
YDL170W	YDR463W	0.844358
YDR310C	YPL049C	0.829734
YBR049C	YGL071W	0.879004
YDR259C	YGL013C	0.829665
YPL089C	YHR206W	0.825897
YKL043W	YBR182C	0.853034
YFR034C	YIL131C	0.834701
YDR259C	YKR099W	0.923839
YOR028C	YPL248C	0.840978
YFR034C	YMR043W	0.868021
YIR023W	YCR097W	0.855562
YOR372C	YER111C	0.948996
YGL073W	YHR206W	0.823245
YBR240C	YDR463W	0.850862
YNL314W	YIL131C	0.821121
YPR065W	YOR113W	0.84835
YGR044C	YML007W	0.849298
YPR065W	YKL015W	0.838653
YOR028C	YNL314W	0.818126
YMR016C	YKL112W	0.878713
YER169W	YHR206W	0.851901
YFR034C	YNL314W	0.835731
YDR146C	YDR259C	0.865857
YMR016C	YPR065W	0.875089
YDR043C	YPR065W	0.893799
YFR034C	YNL068C	0.846045
YMR043W	YPR065W	0.825373
YPL049C	YNL314W	0.824857
YGL237C	YHR187W	1
YLR182W	YNL309W	0.83586
YDR310C	YPL248C	0.853539
YDR043C	YCR097W	0.85081
YDR310C	YDL056W	0.855606
YMR043W	YDL056W	0.916167
YNL068C	YMR037C	0.831851
YNL216W	YLR131C	0.926408
YLR182W	YGL013C	0.865952
YGL035C	YKL112W	0.819318
YER169W	YKL062W	0.867214
YJR060W	YOR113W	0.906073
YOR028C	YDR043C	0.926001
YPL248C	YMR037C	0.823066
YJR060W	YNL103W	0.897381
YLR182W	YLR131C	0.932364
YDL056W	YDR463W	0.833532
YER040W	YGL071W	0.828909
YDR146C	YNL216W	0.853421
YGR044C	YHR084W	0.840692
YLR182W	YDL056W	0.971012
YGR044C	YGL013C	0.88658
YLR182W	YDR259C	0.85591
YFR034C	YKL043W	0.817959
YMR016C	YNL314W	0.850737
YBR182C	YHR206W	0.825648
YKL043W	YGL035C	0.834237
YLR451W	YIR023W	0.847627
YKL043W	YHR084W	0.901885
YOR028C	YGL035C	0.875268
YOR028C	YBR049C	0.858146
YDR043C	YJR060W	0.901092
YPR065W	YER111C	0.869418
YJR060W	YCR097W	0.852051
YDR463W	YOR113W	0.884305
YGL013C	YKL112W	0.847567
YFR034C	YMR037C	0.854333
YER040W	YPL038W	0.838924
YBR049C	YPR065W	0.887478
YDL056W	YER111C	0.963399
YFR034C	YDR043C	0.837487
YPL049C	YHR206W	0.824893
YMR037C	YOR113W	0.898244
YLR176C	YOR113W	0.848666
YKL043W	YKL062W	0.824747
YIR023W	YHR206W	0.81724
YDR423C	YMR037C	0.849915
YPL049C	YLR182W	0.859623
YKR099W	YLR131C	0.92544
YNL314W	YNL103W	0.852204
YJR060W	YHR084W	0.832853
YDR043C	YDR423C	0.840038
YBR049C	YER111C	0.86529
YOR372C	YMR037C	0.882617
YFL021W	YBR182C	0.830012
YKL112W	YER111C	0.860577
YDR043C	YOR372C	0.871016
YFL021W	YDR463W	0.820668
YNL314W	YGL013C	0.814504
YDR043C	YDR463W	0.92951
YNL314W	YDL056W	0.839968
YPR065W	YPL248C	0.866713
YIL131C	YNL309W	0.926048
YDR310C	YJR060W	0.859373
YEL009C	YNL103W	0.892122
YMR016C	YMR043W	0.862312
YDR146C	YML007W	0.880293
YPL177C	YHR206W	0.851356
YDR123C	YPR065W	0.821732
YDL056W	YLR131C	0.859613
YNL068C	YMR016C	0.885801
YBR049C	YGL013C	0.862875
YFR034C	YBR049C	0.848821
YOR358W	YHR187W	0.815476
YHR206W	YKL112W	0.843665
YJR060W	YGL035C	0.836066
YBL008W	YOR038C	0.92224
YOR028C	YDR463W	0.896609
YER040W	YNL314W	0.909757
YBR049C	YKR067W	0.829604
YGL035C	YGL192W	0.832849
YMR043W	YOR372C	0.971658
YOR028C	YBR182C	0.934437
YMR043W	YNL309W	0.94438
YBR049C	YBR182C	0.864565
YMR021C	YKL112W	0.824513
YIL131C	YKL112W	0.879957
YKL062W	YOR113W	0.870729
YPR065W	YHR084W	0.849485
YGL237C	YOR358W	0.815476
YLR182W	YIL131C	0.900275
YJR060W	YDL170W	0.83094
YPR065W	YMR037C	0.844982
YPL089C	YIL131C	0.896695
YBR049C	YMR037C	0.835158
YDR310C	YKL043W	0.838291
YDR146C	YGL013C	0.846444
YDR463W	YGL071W	0.858037
YLR182W	YGR044C	0.887683
YJR060W	YKL062W	0.840843
YLR451W	YBR182C	0.82901
YGL073W	YOR113W	0.825845
YOR028C	YGL013C	0.910446
YJL056C	YCR097W	0.819534
YLR451W	YNL314W	0.823813
YNL068C	YPL049C	0.930188
YBR240C	YKL112W	0.822546
YLR451W	YNL103W	0.928149
YGL013C	YER111C	0.837015
YBR049C	YDR310C	0.856084
YPR065W	YER040W	0.851163
