# Supplementary material for: Topological comparison of methods for predicting transcriptional cooperativity in yeast
Source: BMC Genomics. 2008 Mar 25;9:137. doi: 10.1186/1471-2164-9-137 (PMC2315657; doi:10.1186/1471-2164-9-137)
Supplement: Additional file 12 — List of co-regulatory TF pairs. The file contains a tabulated list of the co-regulatory TF pairs used in our study. [file 1471-2164-9-137-S12.tab]

TF1	TF2	CoRegulatoryScore
YFR034C	YDR421W	6.076726
YGL254W	YKL015W	9.209302
YKL109W	YBL021C	6.201342
YOR358W	YOL089C	9.658537
YHR006W	YNL216W	13.2
YMR016C	YPL177C	12.375
YGL237C	YOR038C	6.387097
YFL021W	YOL089C	21.12
YHR187W	YKR067W	5.165217
YDL170W	YIR023W	5.435294
YMR043W	YLR013W	8.336842
YHR206W	YPL177C	5.176471
YFL021W	YHL027W	12.571429
YOR113W	YMR070W	5.781022
YOL067C	YKL015W	5.781022
YHR006W	YDR310C	28.285714
YOL067C	YNL167C	23.294118
YGL237C	YBL021C	53.19403
YPL089C	YGL192W	6.788571
YBR049C	YHR006W	11
YKL185W	YNL309W	10.241379
YIR018W	YGL013C	8.62954
YMR042W	YFL021W	18.857143
YOR358W	YGL237C	33
YMR042W	YDL170W	14.666667
YGL254W	YDR123C	7.92
YMR042W	YKR067W	18.857143
YGL254W	YPL248C	13.894737
YKL185W	YPL089C	18
YGL237C	YNL314W	6.058414
YKL043W	YLR013W	18.5625
YOR358W	YMR312W	60.26087
YMR016C	YMR070W	10.421053
YLR013W	YIR018W	106.615385
YML099C	YBL103C	18.333333
YKL185W	YER111C	5.294118
YNL309W	YKL185W	10.241379
YDR421W	YDR216W	10.421053
YML099C	YEL009C	5.269962
YLR013W	YKL062W	6.352941
YMR042W	YGL192W	24.75
YOL089C	YNL199C	12
YKR067W	YDR463W	7.094463
YOL067C	YKR067W	16.673684
YKL185W	YMR016C	9.9
YOL089C	YBL103C	15.631579
YBL021C	YGL237C	53.19403
YGL192W	YDL170W	6.636872
YGL254W	YGL192W	56.571429
YMR042W	YBR049C	5.176471
YFL021W	YOL067C	25.142857
YNL068C	YOL116W	11.314286
YDR123C	YOL108C	12.492114
YBL021C	YHR187W	45.987097
YBL021C	YMR312W	117.5625
YBR182C	YGL254W	8.081633
YEL009C	YML099C	5.269962
YKR067W	YML099C	6.045802
YNL199C	YKL185W	5.577465
YMR042W	YBR240C	8.425532
YDL170W	YIR018W	10.102041
YKL062W	YLR013W	6.352941
YOL089C	YMR037C	5.772595
YKL032C	YPR104C	8.898876
YDR146C	YLR013W	14.059172
YHL027W	YDL170W	5.538462
YNL167C	YOL067C	23.294118
YML099C	YMR070W	9.209302
YMR042W	YJR060W	5.109677
YOL089C	YJL056C	6.045802
YPL089C	YKL185W	18
YOR032C	YER169W	16.5
YBL021C	YOR358W	77
YPL248C	YIR018W	5.365854
YDR421W	YGL192W	5.823529
YHR187W	YOR358W	25.694656
YER040W	YOL116W	18
YDL170W	YOL067C	7.135135
YMR070W	YML099C	9.209302
YGL237C	YMR312W	55.255814
YER169W	YOR032C	16.5
YGL254W	YPR065W	11.647059
YDR463W	YFL021W	7.129296
YNL167C	YMR070W	19.8
YOR038C	YBL008W	76.421053
YPR065W	YGL254W	11.647059
YMR042W	YBL103C	21.405405
YOR358W	YHR187W	25.694656
YOL116W	YER040W	18
YKR067W	YOL067C	16.673684
YHL027W	YMR042W	28.285714
YGL192W	YBL103C	6.252632
YNL216W	YKL032C	7.2
YGL254W	YNL199C	24
YDR421W	YFR034C	6.076726
YOR038C	YGL237C	6.387097
YMR016C	YKL185W	9.9
YMR070W	YBR240C	5.351351
YFL021W	YML099C	7.542857
YER040W	YPL177C	8.164948
YGL013C	YLR013W	10.241379
YJL056C	YOL089C	6.045802
YFL021W	YMR042W	18.857143
YHR187W	YNL314W	5.148936
YIR023W	YDL170W	5.435294
YML099C	YFL021W	7.542857
YGL237C	YOR358W	33
YHR187W	YGL237C	36.37435
YHR006W	YBR049C	11
YGL254W	YGR044C	6.827586
YNL199C	YGL254W	24
YER040W	YML099C	5.34104
YKL032C	YBR182C	12.375
YOL089C	YKR067W	29.333333
YKR067W	YHL027W	12.983607
YOL067C	YGL192W	12.571429
YOR113W	YPL177C	5.73913
YFL021W	YDR463W	7.129296
YPR104C	YKL032C	8.898876
YGL071W	YNL167C	6.491803
YMR042W	YML099C	226.285714
YKL109W	YMR312W	6.461538
YLR451W	YKL032C	18.857143
YPL248C	YGL254W	13.894737
YFL021W	YKR067W	60.923077
YPL248C	YOR038C	6.491803
YBL103C	YML099C	18.333333
YML099C	YMR042W	226.285714
YPL177C	YOR028C	5.424658
YHL027W	YOL067C	5.657143
YOL089C	YBR240C	8.027027
YLR013W	YDL170W	7.471698
YDL170W	YKR067W	6.061224
YKR067W	YHR187W	5.165217
YDR043C	YGL254W	14.27027
YLR013W	YDR146C	14.059172
YKR067W	YDL170W	6.061224
YFL021W	YBL103C	6.23622
YPR065W	YPL177C	11.15493
YOL067C	YDL170W	7.135135
YGL237C	YHR187W	36.37435
YER111C	YKL185W	5.294118
YML099C	YER040W	5.34104
YOL108C	YDR123C	12.492114
YDR463W	YOL089C	6.655462
YPL177C	YIR023W	14.4
YKL185W	YNL199C	5.577465
YDR421W	YGL254W	13.2
YHL027W	YFL021W	12.571429
YOR038C	YER111C	6.323353
YDL170W	YHL027W	5.538462
YDR216W	YDR421W	10.421053
YER111C	YOR038C	6.323353
YBR182C	YKL032C	12.375
YKR067W	YGL192W	8.949153
YOL089C	YHL027W	14.142857
YBL103C	YGL192W	6.252632
YOL116W	YDL170W	79.2
YOR038C	YPL248C	6.491803
YNL314W	YGL237C	6.058414
YDR463W	YGL192W	6.065646
YMR312W	YBL021C	117.5625
YKR067W	YFL021W	60.923077
YMR312W	YHR187W	41.202312
YOL116W	YNL068C	11.314286
YDR463W	YKR067W	7.094463
YPL177C	YPR065W	11.15493
YGL192W	YMR042W	24.75
YGL192W	YHL027W	22.758621
YNL103W	YPL038W	8.652101
YDR421W	YOR358W	5.5
YKR067W	YMR042W	18.857143
YNL167C	YGL071W	6.491803
YJL056C	YMR070W	7.841584
YGL254W	YBR182C	8.081633
YGL254W	YNL309W	15.84
YLR013W	YKL043W	18.5625
YKR067W	YOL089C	29.333333
YKL032C	YLR451W	18.857143
YDL170W	YMR042W	14.666667
YFL021W	YGL192W	9.9
YIR018W	YLR013W	106.615385
YIR023W	YPL177C	14.4
YHR187W	YMR312W	41.202312
YKL032C	YLR403W	10.421053
YBL021C	YKL109W	6.201342
YIR023W	YML099C	8.081633
YKL015W	YGL254W	9.209302
YPL177C	YOR113W	5.73913
YOL089C	YGL192W	22
YHL027W	YGL192W	22.758621
YDR310C	YHR006W	28.285714
YIR018W	YDL170W	10.102041
YGL192W	YPL089C	6.788571
YIR018W	YPL248C	5.365854
YNL216W	YHR006W	13.2
YBR240C	YMR042W	8.425532
YLR013W	YGL013C	10.241379
YHR084W	YHR006W	6.827586
YOR358W	YDR421W	5.5
YGL192W	YDR421W	5.823529
YMR037C	YOL089C	5.772595
YMR312W	YGL237C	55.255814
YBR182C	YPL089C	6.342342
YOL089C	YOR358W	9.658537
YNL309W	YGL254W	15.84
YGR044C	YGL254W	6.827586
YBR240C	YMR070W	5.351351
YPL089C	YBR182C	6.342342
YLR403W	YKL032C	10.421053
YBR240C	YOL089C	8.027027
YPL075W	YNL199C	12.260062
YLR013W	YMR043W	8.336842
YJR060W	YMR042W	5.109677
YDL170W	YGL192W	6.636872
YPL177C	YDR043C	6.827586
YGL254W	YDR421W	13.2
YDL170W	YLR013W	7.471698
YGL192W	YGL254W	56.571429
YOL089C	YFL021W	21.12
YNL314W	YHR187W	5.148936
YBL103C	YFL021W	6.23622
YBL103C	YKR067W	7.841584
YBR049C	YMR042W	5.176471
YHL027W	YKR067W	12.983607
YDR123C	YGL254W	7.92
YPL038W	YNL103W	8.652101
YPL177C	YHR206W	5.176471
YMR070W	YMR016C	10.421053
YGL013C	YIR018W	8.62954
YOR038C	YBR182C	6.545455
YDL170W	YOL116W	79.2
YKR067W	YBL103C	7.841584
YMR070W	YNL167C	19.8
YNL199C	YPL075W	12.260062
YBL103C	YOL089C	15.631579
YIR023W	YOL116W	26.4
YHR187W	YBL021C	45.987097
YMR016C	YOL089C	6.1875
YEL009C	YMR042W	7.841584
YOR358W	YBL021C	77
YFL021W	YDL170W	5.23348
YHL027W	YOL089C	14.142857
YKL015W	YOL067C	5.781022
YDR043C	YPL177C	6.827586
YGL192W	YFL021W	9.9
YBL103C	YMR042W	21.405405
YBL008W	YOR038C	76.421053
YGL192W	YDR463W	6.065646
YDL170W	YFL021W	5.23348
YMR312W	YOR358W	60.26087
YGL254W	YDR146C	9.504
YGL254W	YDR043C	14.27027
YMR042W	YHL027W	28.285714
YOL116W	YIR023W	26.4
YPL177C	YER040W	8.164948
YMR070W	YOR113W	5.781022
YOL067C	YFL021W	25.142857
YOL089C	YMR016C	6.1875
YPL177C	YMR016C	12.375
YGL192W	YOL089C	22
YDR146C	YGL254W	9.504
YNL199C	YOL089C	12
YKL032C	YNL216W	7.2
YHR006W	YHR084W	6.827586
YGL192W	YOL067C	12.571429
YBR182C	YOR038C	6.545455
YMR042W	YEL009C	7.841584
YMR070W	YJL056C	7.841584
YMR312W	YKL109W	6.461538
YOR028C	YPL177C	5.424658
YOL067C	YHL027W	5.657143
YML099C	YIR023W	8.081633
YOL089C	YDR463W	6.655462
YGL192W	YKR067W	8.949153
YML099C	YKR067W	6.045802
