# Supplementary material for: Topological comparison of methods for predicting transcriptional cooperativity in yeast
Source: BMC Genomics. 2008 Mar 25;9:137. doi: 10.1186/1471-2164-9-137 (PMC2315657; doi:10.1186/1471-2164-9-137)
Supplement: Additional file 13 — List of co-functional and co-regulatory TF pairs. The file contains a tabulated list of the co-regulatory n co-functional TF pairs used in our study. [file 1471-2164-9-137-S13.tab]

TF1	TF2
YDR123C	YOL108C
YHR206W	YPL177C
YPL177C	YHR206W
YKR067W	YDR463W
YKR067W	YFL021W
YOR038C	YBL008W
YMR312W	YHR187W
YMR312W	YOR358W
YMR312W	YGL237C
YMR312W	YBL021C
YNL314W	YHR187W
YNL314W	YGL237C
YBL021C	YHR187W
YBL021C	YOR358W
YBL021C	YMR312W
YBL021C	YGL237C
YOL108C	YDR123C
YNL103W	YPL038W
YGL237C	YHR187W
YGL237C	YNL314W
YGL237C	YOR358W
YGL237C	YMR312W
YGL237C	YBL021C
YPL075W	YNL199C
YDR463W	YFL021W
YDR463W	YKR067W
YBL008W	YOR038C
YOR358W	YHR187W
YOR358W	YBL021C
YOR358W	YMR312W
YOR358W	YGL237C
YNL199C	YPL075W
YHR187W	YNL314W
YHR187W	YOR358W
YHR187W	YBL021C
YHR187W	YMR312W
YHR187W	YGL237C
YIR023W	YDL170W
YDL170W	YIR023W
YFL021W	YDR463W
YFL021W	YKR067W
YPL038W	YNL103W
